# Supplementary material for: In silico design and optimization of selective membranolytic anticancer peptides
Source: Sci Rep. 2019 Aug 2;9:11282. doi: 10.1038/s41598-019-47568-9 (PMC6677754; doi:10.1038/s41598-019-47568-9)
Supplement: Supplementary file 3 — Supplementary Dataset 1 [file 41598_2019_47568_MOESM3_ESM.csv]

Name	Sequence	Class
1JQI_34_ALL_hel	PAERYYRDARIT	0
1O57_4_ALL_hel	KQAEAEEFVQTLGQSLA	0
2R09_12_ALL_hel	SPEEKEEWMKSIKASISR	0
1S1E_7_ALL_hel	NKEEMMDIVKAIYDMMG	0
1HX8_3_ALL_hel	SIPHLANLLIERSQ	0
1XX7_3_ALL_hel	SVADHSYRVAFITLLLAEELKKK	0
1KEA_3_ALL_hel	DPYVILITEILL	0
1X2M_1_ALL_hel	QPNAILEKVFTA	0
2FBA_18_ALL_hel	SDEFNTVADNLVTFGDSFLQVILDHI	0
1TJO_4_ALL_hel	DIRTSLANDMAIYGDIIEATREHTELAENL	0
2J9U_1_ALL_hel	NAKYVAEATGNFITVMDALKL	0
1WE1_4_ALL_hel	EKNSYRKLVGNLYFVYSAMEEEMAKF	0
1NHZ_9_ALL_hel	SSQNWQRFYQLTKLLDSMHEVVENLL	0
1JGS_1_ALL_hel	PLGRLIHMVNQKKDRLLNEYLS	0
1MTY_97_ALL_hel	KWEAEKIHIGFRQAY	0
1T84_6_ALL_hel	LVGALMHVMQKRSR	0
1L5J_1_ALL_hel	MLEEYRKHVAERAAE	0
1NT2_22_ALL_hel	ESLYESIRRRYEEL	0
1W07_59_ALL_hel	DNVVLQLQVARFLMKTVAQ	0
1HO8_21_ALL_hel	TSFDEYVAELDSK	0
1H4R_9_ALL_hel	ARDEAEMEYLKIAQ	0
2FUP_1_ALL_hel	PTLLDLFAEDIGHANQLLQLVDEEFQALER	0
1Z05_7_ALL_hel	DTRAWALAEKLFG	0
1YZM_2_ALL_hel	RMDEVRTLQENLRQLQDEYDQQQT	0
1U89_3_ALL_hel	AGEMVRQARILAQATSDLVNAIKADA	0
1CB8_7_ALL_hel	EALVHKLTERM	0
1G3N_25_ALL_hel	RNEVVSLMQANG	0
1IQC_11_ALL_hel	NQDELEGYNLFKGSG	0
1MPG_8_ALL_hel	LKRAEALIHLANAALE	0
2B7E_2_ALL_hel	SFSRIISELGTRD	0
2Q0Z_3_ALL_hel	EDNLLRQLAQKV	0
1P2X_5_ALL_hel	RHSDNINKFLDFIHGI	0
2ESN_10_ALL_hel	TVLAALFLAGS	0
1Z6R_19_ALL_hel	QIKQTNAGAVYRLIDQLG	0
2J5Y_3_ALL_hel	TVEEVNALKNEILKAHA	0
1TLQ_4_ALL_hel	KREIIHAVLTGLALDQLAEQ	0
1HZ4_8_ALL_hel	RLDEAEASARSGIEVL	0
1SXJ_94_ALL_hel	SDSEISTILSDVVTNER	0
1RCD_5_ALL_hel	YLSESVETIKKLGDHITSLKKLW	0
1UW4_16_ALL_hel	PIDIDYMISDTLELLR	0
1Z1D_3_ALL_hel	SVSSIKQAVDFLSNE	0
1C3C_9_ALL_hel	FGLKVLGWYSEMKRNVQRLERAIEEV	0
5EAU_18_ALL_hel	PQYSQARVMLVKTISMISIVDDTFDA	0
2O6I_43_ALL_hel	TEVYQILNRVS	0
1RSO_2_ALL_hel	DRQLRSSIERVISIFQS	0
2CJ4_7_ALL_hel	ASLPEAIEALTKG	0
1GV3_2_ALL_hel	KHHAAYVNNLNNALKK	0
1JNR_3_ALL_hel	TLEDYVRYVTLDM	0
1Y6I_10_ALL_hel	GFSVQRRLWLAS	0
1R9O_7_ALL_hel	THNKLLKNVAFMKSYILEKVKEHQES	0
1EEX_16_ALL_hel	TPWSKGFLASSYASR	0
1M5Y_4_ALL_hel	TLDQMRSRLAYDG	0
1YAR_17_ALL_hel	PEKEAVTLGIKALKSSL	0
1H97_8_ALL_hel	TKDEFMSGEPIFTKYFQNLV	0
1QSA_38_ALL_hel	DPETNINIGTSYLQYVYQQF	0
1L3P_9_ALL_hel	VKYAVFEAALTKAITAMSEVQKVSQ	0
2BW1_5_ALL_hel	DSVTNDIFNVAKASIEKHIWMLQAEL	0
2IVX_10_ALL_hel	SKDLAQTSYFMATNSLHLT	0
1I1R_10_ALL_hel	VMELLTKTLGWDIQEELNKLT	0
1SYY_14_ALL_hel	SVEGLQEFVKNLVGYYI	0
1HTJ_10_ALL_hel	DPLRERQVAEKQLAALGDILSA	0
1NZN_4_ALL_hel	SKEEQRDYVFYLAVGNYRL	0
1V66_4_ALL_hel	SPAVQMKIKELYRRR	0
1EFU_20_ALL_hel	KEIAEKMVEGRMKKFTGEV	0
2NP5_6_ALL_hel	DPARALFAAMSQ	0
1RFZ_32_ALL_hel	NLEQTARRWLEERG	0
1JEQ_16_ALL_hel	NPVLQQHFRNLEALAL	0
1HZ4_12_ALL_hel	HSDWISNANKVRVIYWQMT	0
2FFH_19_ALL_hel	VQEVNRFIKAFEEMKALMKSL	0
1HBN_7_ALL_hel	TPETITHYLETVNHAM	0
1W7B_3_ALL_hel	SNEQRQDIAFAYQRRTK	0
2J9U_4_ALL_hel	TETQIRELLFDLELAYKSFYALL	0
1N40_16_ALL_hel	RPQLRNLLHEK	0
2IDO_13_ALL_hel	LRTYFMERLRHYRQLSL	0
1PGY_2_ALL_hel	IEEATEFYENDV	0
1ZUJ_9_ALL_hel	SIDEKYEAEVKKSEIDHHK	0
2FUP_5_ALL_hel	QASTGSLLNILR	0
1W1W_1_ALL_hel	GKSNMMDAISFVL	0
1G7O_7_ALL_hel	GNFADLLAHSDGLIKNISDDLRALDKLI	0
1Y9I_40_ALL_hel	HTFLDDIVGAIAAAAASRLAHSYHD	0
1N4K_4_ALL_hel	SPAEVRDLDFANDASKVLGSIAGKLEK	0
1G9G_20_ALL_hel	DARAKKLLDKWAKWING	0
2FP1_15_ALL_hel	DLSASRSAIDSLNNRMLSQIWSH	0
1UFI_2_ALL_hel	DDRVQSHILHLEHDLVHVTRKN	0
1DPS_2_ALL_hel	FIAVHEMLDGFRTALIDHLDTMAERAVQ	0
1EF1_8_ALL_hel	NKDQWEERIQVWHEEH	0
1PBW_15_ALL_hel	VHVLADAFKRYLLD	0
1Q3B_10_ALL_hel	NAAQLDALAHALLEIPRFSYATR	0
1R8S_10_ALL_hel	NRKMAMGRKKFNMD	0
1NOG_2_ALL_hel	WDDIRNDLFRIQNDLFVLGEDVST	0
1SZI_2_ALL_hel	DMASLQQQRQE	0
1S7Z_3_ALL_hel	LHDAIHMAADNAV	0
2QY9_6_ALL_hel	ALYGLLKEEMGEILAK	0
1HF8_7_ALL_hel	NTEKLLKTVPIIQNQMDALLD	0
1OTV_10_ALL_hel	KEEGYFYFRSRLSQ	0
1JK0_11_ALL_hel	IPEAKSFYGFQIMIENIHSETYSLLIDTYI	0
1NLA_3_ALL_hel	SVNSEIYQRVMESFKKEG	0
2GSV_1_ALL_hel	SVPYFIENLKQHIEMN	0
1VEJ_4_ALL_hel	DIHAAIEMLLG	0
1UCV_7_ALL_hel	LMGHQKKILGSIQTMRAQLT	0
2BW3_26_ALL_hel	FPQLTQNNSRE	0
1W27_6_ALL_hel	HSATRAAMLVRINT	0
2HOE_12_ALL_hel	DVRVKEYFDDIARYFSIGLLNLIHLFG	0
1VEG_1_ALL_hel	SQESINQLVYMG	0
1UL1_4_ALL_hel	TSHLMGMFYRTIRMMEN	0
1KFT_5_ALL_hel	QGLAEKIFWSLK	0
1OWL_6_ALL_hel	VYGPFWKNWQAQ	0
1B8X_5_ALL_hel	KDFETLKVDFLSKLPEMLKMFEDRL	0
1UKW_15_ALL_hel	HAHASAIAKAYASEIAFEAANQAIQIHG	0
1B25_14_ALL_hel	TISLGVSIAHVMEAVE	0
1G73_18_ALL_hel	KGQEYINNIHL	0
1OKR_4_ALL_hel	EESDIKYKTSKNFINKVY	0
1HSJ_2_ALL_hel	KLEEKFPQVAAT	0
1IUY_3_ALL_hel	SPVVIKKRIEGLIER	0
1H6K_119_ALL_hel	TNDEIFSILKD	0
1TJO_2_ALL_hel	EFRDLHLFLGEAAETAEEVADELAERVQAL	0
1U6Z_12_ALL_hel	TPERLEKLVKEVL	0
1N4K_8_ALL_hel	NILKQIFKLLQA	0
1AX8_4_ALL_hel	STEVVALSRLQGSLQDMLWQLDLS	0
2EBF_23_ALL_hel	GAFRKLLQSAKDN	0
1OYZ_13_ALL_hel	NEEVRIEAIIGLSYR	0
3BUL_12_ALL_hel	NASRTVGVVAALL	0
2PQ7_11_ALL_hel	GAVAIARVFSY	0
2G38_1_ALL_hel	PEALTVAATEVRRIRDRAIQSDAQVAPMTT	0
1U2K_10_ALL_hel	TAPEMTALVGGMRVLG	0
2PQR_4_ALL_hel	TIQSRFNYAWGLIKS	0
1UN8_16_ALL_hel	GGSSGVLMSIFFTAAGQKLEQ	0
1CCR_5_ALL_hel	KPQERADLISYLKEATS	0
1EVY_15_ALL_hel	AEGVATADPLMRLAKQLK	0
1JFZ_12_ALL_hel	YETLEFLGDALVNFFIVDLLVQYS	0
1W5T_6_ALL_hel	PALDILKALVDNLYVEN	0
2BHN_16_ALL_hel	RLFEQASRLAEHY	0
1IRD_12_ALL_hel	PWTQRFFESFG	0
1KS8_12_ALL_hel	DNTYLNTAESLYDEF	0
1EZF_4_ALL_hel	SVEKKVPLLHNFHSFL	0
1TE4_5_ALL_hel	ERVRAAMEKLA	0
1TBF_8_ALL_hel	TDLEILALLIAALSH	0
1ILE_35_ALL_hel	AAYATLYEALVLVATLAAP	0
1HZ4_5_ALL_hel	VWHYALWSLIQQSEILFAQ	0
2CKX_5_ALL_hel	QDLLDRVLAAHAYWSQ	0
1SR2_4_ALL_hel	DFAALAQTAHRLKGVFAMLN	0
1DI1_12_ALL_hel	SAVKVLAEESK	0
1J1J_31_ALL_hel	SRPLHISTFINELDSGFRLL	0
1U3D_14_ALL_hel	SVRKVFHLVRIKQVAWANEG	0
1XQR_10_ALL_hel	DGFSVLMRAMQQ	0
1N93_18_ALL_hel	FPNLASAAFYWSKKEN	0
1N7O_19_ALL_hel	EGHVAAVEVLRGIHRIADMS	0
1XC5_1_ALL_hel	EKETFREKFMQH	0
2JG0_19_ALL_hel	DNAMANQYETLANARQKGIEKYL	0
1OKR_8_ALL_hel	SANNIIEEIQMQK	0
1LWB_2_ALL_hel	SASSQNAWLAANRN	0
2F4M_15_ALL_hel	LLPALLQQIGREN	0
1H3N_36_ALL_hel	TPVYRTAIRYYLQMLF	0
1IOK_17_ALL_hel	NSDQDAGIAIIRRAL	0
1JR9_1_ALL_hel	DKETMNIHHTK	0
2PY8_3_ALL_hel	NGETFLTELLD	0
2PGD_9_ALL_hel	HKEMAKAFEEW	0
1EG3_9_ALL_hel	VLSFKTGIISL	0
1M0U_11_ALL_hel	LEPIKAWIEKR	0
2DOD_1_ALL_hel	LEARMKQFKDMLLER	0
1DVK_15_ALL_hel	APDLLISLATVLYHLQQ	0
1UW4_11_ALL_hel	FNQRRISSAKFLGELYNY	0
1ZTD_15_ALL_hel	SEREAVEIIKKN	0
1TTY_5_ALL_hel	SKYLKSLLSLM	0
1EXZ_1_ALL_hel	NVKDVTKLVAN	0
1RT8_17_ALL_hel	AEGEREARVFTLWLNSL	0
3D19_4_ALL_hel	FPLLVDHTSREADYFRKRLIQLNEG	0
1GVN_5_ALL_hel	TDKQFENRLNDNLEELIQ	0
1G9G_26_ALL_hel	EWQTMVAALQA	0
1GVH_7_ALL_hel	KPEQYNIVGEHLLATLDEMFS	0
2QGS_20_ALL_hel	EELHTSLVEEL	0
1UUJ_1_ALL_hel	SQRQRDELNRAIADYLRSN	0
1S9U_9_ALL_hel	HFGSLLLLAAWLAEN	0
1WA5_94_ALL_hel	GSDFLIHFIDE	0
1UP8_1_ALL_hel	SRAKASFDTRVAAAELALNR	0
1RCW_11_ALL_hel	QIPRIAREKIRGLTEYF	0
1L1Y_1_ALL_hel	SYKDLFLELYGKIKD	0
1TBA_7_ALL_hel	REEIYQAFEAIYPVLSEF	0
1VJ7_17_ALL_hel	TQSDVYAMVGYIHELW	0
1WA5_27_ALL_hel	STLVQTPALRAVGNIV	0
1AVC_39_ALL_hel	LLNIRREFIEKY	0
1W85_8_ALL_hel	GAQYIQAAGVALGLKMR	0
1JS8_2_ALL_hel	TPSDIKELRDAMAKVQAD	0
1ITK_13_ALL_hel	PDYREVMETFQE	0
1A32_3_ALL_hel	HSRRGLLKMVGKRRRLLAYLRNK	0
2OYO_9_ALL_hel	TEREQALAAYAEKLTRH	0
1KN1_3_ALL_hel	SGARRVRIAQTLTEN	0
1DI1_14_ALL_hel	SEAAKAYMKGLEYQMSGNEQWSKT	0
2P8T_8_ALL_hel	TPAKALKSAIHVAYILKK	0
1SQG_22_ALL_hel	RDIPELAQLQSEILDAIW	0
1D2Z_13_ALL_hel	VGVLLQLLVQA	0
1SIQ_6_ALL_hel	DSGYRSAMSVQSSL	0
1BJF_2_ALL_hel	EHEIQEWYKGFLRD	0
1T56_8_ALL_hel	SVEVAELWSTFMQKWIAYTAAVIDAERDR	0
2BGC_6_ALL_hel	SSAVSRIISKLKQ	0
1FFV_8_ALL_hel	YQNIVKAVQYAARKLQ	0
2QKL_4_ALL_hel	TFSQVLDDLSARFI	0
1KU9_2_ALL_hel	NKSVGAVYAILYLS	0
1W6S_17_ALL_hel	NKQADSIKQMEERNKKRVENFKKTG	0
1XB2_4_ALL_hel	QTREHLLLARQI	0
1FS1_11_ALL_hel	DQGTLFELILAANYLD	0
1XD4_23_ALL_hel	KPQELLSLIIERFE	0
1LNS_21_ALL_hel	DFSETINAYFVAKLL	0
1PK5_2_ALL_hel	DEPQVQAKIMAYLQQEQSNR	0
1B4A_5_ALL_hel	AHAIGVLLDNL	0
1TBA_5_ALL_hel	EDDSKLASRKYARIIQKI	0
1W85_104_ALL_hel	NFKDVIETAKKVMNF	0
1OYZ_16_ALL_hel	YDDIIEAAGELG	0
1TF5_21_ALL_hel	TMEGKFKAVAEDVAQRYMT	0
2Q37_7_ALL_hel	THAEMLHALKERY	0
1R8J_10_ALL_hel	NLNQSIDNFVNMAFFA	0
1E6Y_1_ALL_hel	AADIFSKFKKDMEVKFA	0
1S3J_6_ALL_hel	TEEEMLQAAHITAKLAQAAET	0
1TXG_12_ALL_hel	DIIGTEITSALKNVYSIAIAWIRGYESRKN	0
2JAK_19_ALL_hel	NEYIMSLISDN	0
1IXC_7_ALL_hel	TKDEQVEGLLA	0
2CJ4_9_ALL_hel	FSALNIAVHELSDVGRAIVRN	0
1CUK_6_ALL_hel	KKTAERLIVEMKDRFKG	0
1Z8O_2_ALL_hel	DWYRTYAELRETA	0
1HUL_5_ALL_hel	VNQFLDYLQEFLGVMNT	0
1STZ_6_ALL_hel	DPEKVLFLAGNLLARLTE	0
1R1T_4_ALL_hel	SESAVSHQLRSLRNL	0
1Y2K_12_ALL_hel	SVLENHHLAVGFKL	0
1CPT_22_ALL_hel	QHLAKLEMKIFFEEL	0
1DGS_7_ALL_hel	PIEAFLRLNEELEERG	0
1POG_1_ALL_hel	ETNIRVALEKSFL	0
1KHD_73_ALL_hel	LVLPIAQALKVLG	0
1XNF_10_ALL_hel	QAKEVLKQHFEKS	0
1UPT_1_ALL_hel	GKTTILYRLQVG	0
1Y76_1_ALL_hel	NPAAEKMQVLQVLDRLRGKLQEKG	0
2P0T_8_ALL_hel	DDADLEKFVIEY	0
1R6T_6_ALL_hel	DMNQVLDAYEN	0
1J0T_4_ALL_hel	EIEKFRVWISIL	0
1C1K_4_ALL_hel	KLKELALIFISNLVAN	0
1GXM_5_ALL_hel	TITEMVFLAEVYKSGG	0
1V4A_8_ALL_hel	DEAGLMRELRLFRRRIMVRIAWAQTL	0
1JEQ_22_ALL_hel	KKQELLEALTKHFQ	0
2SCP_3_ALL_hel	AEHAKVLMDSLTGVWDNFLT	0
1RSS_4_ALL_hel	PRRQQSLALRWLVQAANQ	0
1Z6O_102_ALL_hel	DFLEEQYKGQRDLAGKASTLKK	0
2BNM_1_ALL_hel	KTASTGFAELLKDRREQV	0
2FOK_4_ALL_hel	SKIQKELVAIMN	0
1SH5_13_ALL_hel	DEKSIITYVSSLYDAM	0
2HEK_19_ALL_hel	NYEKFSETKERLLEKF	0
1B3U_5_ALL_hel	DEVLLALAEQLGT	0
1OWL_19_ALL_hel	YPIVDAAMRQLTETG	0
1HG4_47_ALL_hel	PLEELFLEQLEA	0
2F2A_22_ALL_hel	NKRAVDWAMRAAMAL	0
1PBW_7_ALL_hel	SEEYIQLLKKLI	0
1UHN_8_ALL_hel	KDTVIEDIIDKTFEEAD	0
3CGH_20_ALL_hel	TAESFYNQGIRLSFEQWG	0
1WA5_14_ALL_hel	TSAQTKVVVDA	0
1UHN_7_ALL_hel	ERQEVKQMVVATLAES	0
2BW1_2_ALL_hel	GFMIWHPKMDEYMEEIDGYLDEMSERLITL	0
1A59_13_ALL_hel	LDEAATRSKAWMVDALA	0
1DL2_9_ALL_hel	LQMEFKYLAYLTG	0
1PZN_32_ALL_hel	NSNHQMLLVQQAEDKIKELLNT	0
2ZKM_19_ALL_hel	FKEAIEAIAESA	0
2ETH_8_ALL_hel	DALEIFKTLFSLVMRFSSYL	0
1UB2_14_ALL_hel	NDEETVALTAGGHT	0
1JK0_3_ALL_hel	KDAENHKAYLKSH	0
1R0K_2_ALL_hel	NVKDLADAAKRT	0
1T11_10_ALL_hel	PSALIDQEINVLRQQAAQRF	0
1TJV_15_ALL_hel	EDKEAVFDVVDTLTAVLQVATGVISTL	0
1JFZ_4_ALL_hel	REGFLSPLKAYLI	0
2OD5_1_ALL_hel	TESMKTVRIREKIKKFL	0
2HKV_6_ALL_hel	QLVDRLDQSWQYYQDRLMA	0
1AOA_11_ALL_hel	DLKRAESMLQQA	0
1T33_11_ALL_hel	VIDPLHTHLTRLVAAYTG	0
1SG7_2_ALL_hel	SHAQDIYKEAFNSAWDQY	0
1JXS_4_ALL_hel	SESKLIEQAFR	0
1OQ9_13_ALL_hel	NLFDHFSAVAQRL	0
1WE1_11_ALL_hel	DEKAFKNTYRQAMND	0
1N40_12_ALL_hel	IPAAKINWDRDIEYMAGILEN	0
1QV1_6_ALL_hel	TLIREWGDAVFDIF	0
2P7V_2_ALL_hel	NKLVDRWLHVRKHLLVAYYNLVG	0
1P4W_2_ALL_hel	SPKESEVLRLFAEG	0
2CPR_3_ALL_hel	QINEMHLLIQQAR	0
1O7X_9_ALL_hel	TTDEINAMDKALILYT	0
1T95_5_ALL_hel	TAEQRREMLEAKRKQIINFISRN	0
2O7T_9_ALL_hel	PDEVSALRRTTEKNTTTLINLAKQH	0
1H3N_34_ALL_hel	EGKDRELYGKLHETLKKVTEDLEA	0
1IRX_21_ALL_hel	SSREWFSTLYRLFIG	0
2EUC_2_ALL_hel	GIHELAVFAEEH	0
2INC_45_ALL_hel	DPAWQGFRELIEKAL	0
1XZP_14_ALL_hel	GLEKLEESIYRE	0
1HW5_3_ALL_hel	YKKFRQLIQVN	0
1T3T_47_ALL_hel	GEGWAKSILFN	0
1J7Q_2_ALL_hel	PVSDTMDMLTKL	0
1V97_35_ALL_hel	STLVSVAVALAAYKTG	0
1TF5_31_ALL_hel	LREIVENMIKSSLERAIAAY	0
1U2K_13_ALL_hel	NSVLRAVAEVYA	0
1FHF_8_ALL_hel	NLTQLKASFAVQ	0
1B43_18_ALL_hel	EERVKNGLERLKKAIKSGKQST	0
1WU4_9_ALL_hel	LPHFYELFSLWA	0
1P0Y_5_ALL_hel	KPWLSVILFLIRERSR	0
2IZY_2_ALL_hel	DLVDFAVEYFTRLREARRGLEHHH	0
1UJO_4_ALL_hel	MVFKQMEQVAQFLKAAEDY	0
1KNC_5_ALL_hel	NPQVLADIGAEAT	0
2B7M_12_ALL_hel	FFSFELVESINDVKKSLR	0
1U6Z_38_ALL_hel	SGTIKAAHEVLMEMG	0
2HKJ_3_ALL_hel	NPARALYQTVRELIENSLDA	0
2ELC_19_ALL_hel	GEAYLLLERYVAFLRA	0
2CVD_11_ALL_hel	IPAVANWIKRR	0
1PDU_5_ALL_hel	LPEDQELLFQSASLELFVLRLAYRA	0
1RE5_24_ALL_hel	QARVWVARAVSEHQRFTA	0
2QTV_7_ALL_hel	LEQVEFKLNQLLENL	0
1HO8_27_ALL_hel	AKQEKIIIQVALNDITHVVELL	0
1M8Z_27_ALL_hel	EPGQRKIVMHK	0
1VMA_7_ALL_hel	RAAAIEQLKIWGERVG	0
1AVS_2_ALL_hel	EEMIAEFKAAFDMF	0
2FI2_5_ALL_hel	SPEEAAALVDGLR	0
1RFZ_16_ALL_hel	KREVQNAILTGIQLDKLAED	0
1ULV_5_ALL_hel	GYKKVSKSYTGEWKKYLNSL	0
2ES9_3_ALL_hel	SPEVVVARGEQE	0
2ESH_1_ALL_hel	RGFRGWWLASTILLLVAEK	0
1W85_85_ALL_hel	SEEEENNVIEQAKEEIKEAIKKADET	0
1BSM_2_ALL_hel	HHKAYVDGANTALDKLAEARDK	0
1HUW_6_ALL_hel	YDLLKDLEEGIQTLMGRL	0
1TLQ_8_ALL_hel	YGSIGLTNFGYLDKE	0
1JS8_4_ALL_hel	TFPNWHRLLTKQMEDALVAK	0
1IQP_4_ALL_hel	GKTTAALALARELFG	0
1JI7_19_ALL_hel	SGDELYELLQHILKQRDHHHHH	0
3CR3_22_ALL_hel	SFDRVMNAIEEN	0
1IAP_9_ALL_hel	DRASYEARERHVAERLLMHLEEM	0
1TIW_1_ALL_hel	SVSRAAITAAY	0
2QFK_8_ALL_hel	TTGNFEKLFVALVEYMRAS	0
1TBX_3_ALL_hel	STATFYDAKKFLIQE	0
2PP4_3_ALL_hel	TIEEFHSKLQEATN	0
1IXC_11_ALL_hel	DATAALALTMA	0
1QGR_18_ALL_hel	YAKGALQYLVPILTQTLT	0
2DW4_8_ALL_hel	GVSGLAAARQLQSF	0
3EJB_18_ALL_hel	SRKALTEGNIMAVQAMAYFKELIQKRKRH	0
2GRR_11_ALL_hel	NSNTFLTRLLVHM	0
1F45_8_ALL_hel	FLDQNMLAVIDELMQAL	0
1JMX_12_ALL_hel	SAAWAEWQKAR	0
1BZ4_3_ALL_hel	QVTQELRALMDETMKELKAYKSELEE	0
1OU5_9_ALL_hel	DPETLEAIAEN	0
1OV2_1_ALL_hel	MEKLNQLWEKAQRLH	0
1UFM_1_ALL_hel	DRAVIEHNLLSASKL	0
2ZKM_5_ALL_hel	NVGKAWAEDVLALVKH	0
1Q8C_1_ALL_hel	TRTQRRIAVVEFIFSLL	0
2NS0_4_ALL_hel	LMEPVREAAGRLADA	0
1X3A_4_ALL_hel	DELLSKMRFAL	0
1XB2_17_ALL_hel	SLKDQLALAIGKLG	0
1X4P_4_ALL_hel	EYKYYKLKLAEMQR	0
2CJJ_3_ALL_hel	TPEEVKKHYEILVEDIKYIESG	0
1IQ0_13_ALL_hel	TYYAKDIAFQFWKM	0
1XSZ_8_ALL_hel	EAQKIDRLVQSFSGAYFQQN	0
1JBO_2_ALL_hel	SNTELQAVDGRFKRAVASMEAARALTNN	0
1Z21_2_ALL_hel	DHAVLEVLATPVREALLARFG	0
1N4K_12_ALL_hel	DVLAEDTITALLH	0
1YYV_2_ALL_hel	SRWGVLILVAL	0
1J3U_36_ALL_hel	VGYETAAKLAREAYLTG	0
2JG0_8_ALL_hel	HWDKVADMVANFAHEIDTYG	0
1UHK_1_ALL_hel	NPRWIGRHKHMFNFLD	0
1H12_16_ALL_hel	NAGQANEFFNEFWS	0
3DEU_4_ALL_hel	EQPSLVRTLDQLEDK	0
2JPQ_3_ALL_hel	AASQRKLIAEKFAQALMSSL	0
1WGW_1_ALL_hel	DLGRKITSALRSLSN	0
1UFA_18_ALL_hel	EGVAWLEAVLRLLAQ	0
1SWX_7_ALL_hel	IRVNATKAYEMAL	0
1F0Y_10_ALL_hel	SKEDIDTAMKLGAG	0
1A0P_1_ALL_hel	DLARIEQFLDALWLE	0
1CG5_12_ALL_hel	IGVQQHADKVQRALGEAIDD	0
1XG0_7_ALL_hel	EGNKRLDSVNSIVS	0
2EBF_6_ALL_hel	MEALKKQILQI	0
1RQB_19_ALL_hel	PSSQIVGTQAVFNVMMG	0
1LB3_5_ALL_hel	YLDKEVKLIKKMGNHLTNLRRVA	0
1C07_1_ALL_hel	AEKAKYDEIFLKT	0
1TXD_9_ALL_hel	NQPFALEMIKSRQKKD	0
1SK7_7_ALL_hel	SLAEALGWLFVSEGS	0
2C0G_10_ALL_hel	TEAKKEELLRKLNILEVF	0
1G8I_9_ALL_hel	TPEKRVDRIFAMMD	0
1VCS_4_ALL_hel	MYSNRMRSYKQEMGKLETDFKRSRI	0
1XNF_5_ALL_hel	MPEVFNYLGIYLTQA	0
1YXB_29_ALL_hel	GKDAAAEEISQLLYHVQVMMVARG	0
1OWL_22_ALL_hel	DLAANNGGWQWS	0
1IZO_15_ALL_hel	NSREREMFVQEVRRYY	0
1SV0_6_ALL_hel	AGDVLHNVLQMLIIESHS	0
3BEJ_1_ALL_hel	TPDQQTLLHFIMDSYN	0
2ETH_12_ALL_hel	TEKGKEIFGEILSNFESLLKSVLEK	0
1LSH_6_ALL_hel	NLESEIHTVLKHLVENN	0
1OXJ_11_ALL_hel	DDETLGVLMWILDRSIH	0
1UOU_8_ALL_hel	SPEQMQVLLDQAG	0
1O0W_6_ALL_hel	SEEVLAMVSRKM	0
1LNL_4_ALL_hel	TFPEWHRLYTVQFEDALRRH	0
1RE9_6_ALL_hel	RGQLIREAYED	0
2GC7_19_ALL_hel	TQAQETQGQAAARAAAADLAAG	0
2CSF_5_ALL_hel	PQHERDVIYEEES	0
1TF4_12_ALL_hel	QDELVWGAYWLYKAT	0
1W3B_13_ALL_hel	LDAYINLGNVLKEA	0
1FKM_9_ALL_hel	FKSVQNSLQRILYLWAIRH	0
1GPJ_14_ALL_hel	IDDLRVIARENLERRRK	0
1WZZ_7_ALL_hel	VMPSLLQAFDLTA	0
1WA5_1_ALL_hel	GKTTFVKRHLTG	0
1QSA_27_ALL_hel	GFYPMVAAQRI	0
1QVR_7_ALL_hel	AVDTLVLALAEAT	0
3BZ6_8_ALL_hel	DSEQVVHQLERLIAR	0
2A7W_4_ALL_hel	GEDAILKKVAEEAAETLMASKD	0
2OPO_1_ALL_hel	TPQDIADRERIFKRFD	0
2AWI_151_ALL_hel	NIDSYLNAVNIINIFKIIG	0
2RH3_2_ALL_hel	SPSKSLQMILRRALGDFENMLAD	0
3BI1_3_ALL_hel	TEQNFQLAKQIQSQWKEFG	0
1FSL_7_ALL_hel	SDELSRAWEVAYDELAAAIK	0
1R89_13_ALL_hel	VDDNLYPQLERASRKIFEFLERE	0
2P0T_10_ALL_hel	PATSRKIFKYIRELDE	0
1QZZ_13_ALL_hel	DVALADSFDAL	0
2OFY_9_ALL_hel	AFFTIAAVARVLD	0
1W85_19_ALL_hel	TMVQAITDALRIELKND	0
2Q91_4_ALL_hel	DEAAFQKLMSNLD	0
1HSJ_20_ALL_hel	NYEEIYILNHILR	0
1E6B_7_ALL_hel	YLADLFLAPQIHGAINRFQ	0
1H1O_15_ALL_hel	DQNGEIYMWPVAQA	0
2EDU_3_ALL_hel	GPKKAQLIVGWRELHG	0
1W6K_6_ALL_hel	TVFGTALNYVSLRIL	0
1Z0X_10_ALL_hel	DDYLKEQVLHMKQYVSDN	0
2IXO_20_ALL_hel	IAMVNGLMGVLDKLAHLIDE	0
1KWF_11_ALL_hel	RYGWRTAVDYSWFG	0
1YYD_7_ALL_hel	IDDSVNNLIPFMQKH	0
3EJN_7_ALL_hel	IASEFKNIATNS	0
1FEX_4_ALL_hel	SWQSLKDRYLKHL	0
1S9U_12_ALL_hel	HPFYQALGQLARLTLAQWQAQL	0
1QGJ_5_ALL_hel	FEVIDTIKAAVENA	0
2FP1_2_ALL_hel	VADPVAAFKWRAQ	0
2NYB_6_ALL_hel	SFADFKAQFTDAAIKN	0
1QB2_6_ALL_hel	PGRIQRVARGS	0
1SDI_6_ALL_hel	GLNAELTRYTLSLMVLERKLSSA	0
1AA7_1_ALL_hel	LLTEVETYVLSI	0
1A32_2_ALL_hel	PEVQIAILTEQINNLNEHLRV	0
2ID6_5_ALL_hel	DIFDFMERWIEKKLEYSASH	0
2ES4_17_ALL_hel	SPAQAEALGVWRRYRAYFDA	0
1XB2_13_ALL_hel	DLKQAESWLHKQAQKEGWSKAARLH	0
1UPV_1_ALL_hel	TAAQELMIQQLVAAQLQ	0
1JLV_7_ALL_hel	DPQKRAVVNQRLYFDMGT	0
1R03_2_ALL_hel	LNNFSRYFLHQSREETEHAEKLMRLQNQRG	0
1JSW_53_ALL_hel	GAGTSVNMNTNEVLANIGLELM	0
1RTR_2_ALL_hel	QLEESMLYSLN	0
2PP4_5_ALL_hel	NPAQYLAQHEQLL	0
1XA6_3_ALL_hel	HDLVTDGLITLYIETK	0
1S7E_7_ALL_hel	LSTVSNFFMNA	0
2CFX_38_ALL_hel	DYERFKSYIQTL	0
1X9F_11_ALL_hel	HPAFIAHADRVLGGLDIAIST	0
1NU7_12_ALL_hel	SDWYLKGRLTSLESQFINALGILET	0
1CLC_7_ALL_hel	SAATADFVAMTAMAARIF	0
1DOV_3_ALL_hel	NEQDLGIQYKALKPEVDKLNIMAAKRQQEL	0
1RZ4_1_ALL_hel	AMFEQMRANVGKLLKG	0
1U89_1_ALL_hel	QLLRGVGAAATAVTQALNELLQHVKA	0
2OU3_1_ALL_hel	SDIKKLGSSWIINWFFG	0
1IRX_17_ALL_hel	SKEDVERVKLRINLARNWVKKY	0
3D7C_4_ALL_hel	DLKTMTERLRS	0
1T98_5_ALL_hel	TPLGIGITDYYIR	0
2O8P_1_ALL_hel	DERLLQKYRAQVFEWG	0
1R1U_6_ALL_hel	NTDTLERVTEIFKALG	0
1V31_2_ALL_hel	RPRIIAAIWHYVKAR	0
1J5Y_8_ALL_hel	DEETMERIMRELKKK	0
1KCF_5_ALL_hel	SPKSTYSYWASVLN	0
2O9X_6_ALL_hel	GKASLRAAELYSKY	0
1PAQ_4_ALL_hel	GPKDAVVKVFNQWG	0
2F22_5_ALL_hel	IMELLGTVIQHEGIHQGQYYVALKQSG	0
1QSA_35_ALL_hel	PQSYAMAIARQESA	0
2A6H_89_ALL_hel	HDKHIEIVVRQM	0
1QSD_3_ALL_hel	VSDARSAITSAQELLDS	0
2HEP_1_ALL_hel	NAKIARINELAAKAKAGV	0
2B5D_4_ALL_hel	SRDLQEKYERHMEKLIELANKEVERT	0
1E3P_8_ALL_hel	QDDVLEALSAAVR	0
2AGH_4_ALL_hel	TQDLRSHLVHKLVQAIF	0
1V4A_19_ALL_hel	SLLPTLSAIAEL	0
1NTC_1_ALL_hel	WATLLAQWADRAL	0
2END_1_ALL_hel	DQHLMAEYRELPRVFGAVRKHVANG	0
1BM9_1_ALL_hel	QRAFLKLYMITMTE	0
1L1Y_126_ALL_hel	APDAEGRAIQAVYWANKWAKEQG	0
2APL_9_ALL_hel	PEYEHLYTELTGTIVLLIES	0
1OMR_5_ALL_hel	PKAYAQHVFRS	0
2G0D_1_ALL_hel	KNIKRNVEKIIAQWDERTRK	0
2FM8_3_ALL_hel	DSMVVLQQRAYEILMTIME	0
1M8Z_21_ALL_hel	RPEDKSKIVAEIR	0
1D8B_5_ALL_hel	FKATIADLSKKR	0
1EEX_30_ALL_hel	NGLEVVKALAQG	0
1IOK_21_ALL_hel	AKVVRTALEDAASVAGLLIT	0
1WE1_6_ALL_hel	RKQSLEQDLQFYYG	0
1A17_1_ALL_hel	DGALKRAEELKTQANDYFK	0
1NCX_1_ALL_hel	MTDQQAEARAF	0
1YQG_8_ALL_hel	SGPAYVFYLLDALQNAAIRQ	0
2A6C_1_ALL_hel	HMKMRSQLLIVLQEHLRN	0
2BW3_20_ALL_hel	VADIAKLKVNIIKNVRII	0
1SED_1_ALL_hel	SMDHRIERLEYYIQLLVK	0
1SFE_1_ALL_hel	DATLISELQQM	0
1FHF_1_ALL_hel	NLFPIVFGVIFDA	0
1IJ5_13_ALL_hel	KEEVQKVLEDA	0
2A6C_5_ALL_hel	SLESLIDMITSI	0
1G8I_5_ALL_hel	FSEFIQALSVTSRG	0
2JU0_4_ALL_hel	PEDFANHLFTVFD	0
1QK1_6_ALL_hel	FADLFDPVIQERH	0
1E6B_6_ALL_hel	NNAITKGFTALEKLLV	0
1Z3X_1_ALL_hel	LADLQEQLYNG	0
1TD6_4_ALL_hel	PKPLVSFFQSLLQLVNHDLLEQQN	0
2FOK_9_ALL_hel	AIEKEILIEAISS	0
1F1S_28_ALL_hel	DRTSFDKLANS	0
1LLA_16_ALL_hel	EISEMVRMRERILDSIHLG	0
2PRR_5_ALL_hel	TKGEREMIVVATSAAN	0
1VJX_1_ALL_hel	KVSDILTVAIRLEEEGERFYRELS	0
2IDG_30_ALL_hel	APLLNFVRDFVREDAKYLYSSLV	0
1Y6I_2_ALL_hel	KQLTAIAALAE	0
2B7E_4_ALL_hel	DPLWKKEMFEKYLSN	0
1JK0_30_ALL_hel	QAGNYASMFWLT	0
2CIB_6_ALL_hel	RGEQMKGHAATIEDQVRRMIA	0
2GDM_6_ALL_hel	ATLKNLGSVHVSKG	0
1TAZ_3_ALL_hel	HALRTIVFELLTRH	0
1QGR_4_ALL_hel	PDIKAQYQQRWL	0
2AO9_2_ALL_hel	TAKQIQAAYLLVENELM	0
1NT2_8_ALL_hel	EPEEVFKSVLKEMEG	0
1P2F_5_ALL_hel	NPEILLARVKRFLERE	0
1CSH_19_ALL_hel	EMNYYTVLFGVSRALGVLAQLIWSRAL	0
1ODO_22_ALL_hel	GAPLARMEVTLALESLFGRF	0
1KV9_20_ALL_hel	KPEEVEQIKLYVMSREYEDYMAR	0
1P7G_53_ALL_hel	DIRAVLRDLSFHLNGHILHSIFWPNM	0
1A6D_23_ALL_hel	GTTTAVIIAGGLLQQAQGLIN	0
1FNN_14_ALL_hel	APEDVRKSSKEVL	0
1JFB_19_ALL_hel	AEHLAKAELTTVFSTLYQKF	0
2A6H_97_ALL_hel	SKYRLTVVVAKRAQQLLRH	0
2CCA_28_ALL_hel	GEAEIASLKSQIRA	0
1U3D_20_ALL_hel	DLESDALGWQYITG	0
1YA0_27_ALL_hel	EGQQRRIRQQRLISIGKWIADNQ	0
1R9O_12_ALL_hel	MPYTDAVVHEVQRYID	0
1WZD_8_ALL_hel	SPAVIDYVNRLEEIRDNV	0
1YYD_9_ALL_hel	SVTKILQRFEDAGG	0
2CIW_8_ALL_hel	SKPIQNVESGFIFALVS	0
2E3B_3_ALL_hel	ESPVRKILRIVFHDAI	0
2IJ2_20_ALL_hel	LKYVGMVLNEALRLW	0
2INC_46_ALL_hel	DWGEAFTAINL	0
2FBK_3_ALL_hel	NAAGWDLLLTLYRSA	0
1SA0_56_ALL_hel	DLQLNANAERINVYY	0
2DI4_6_ALL_hel	YKEPLKAVVKKLLEKE	0
1RWH_10_ALL_hel	DPTKLNHAVAGL	0
1B0N_8_ALL_hel	QEWVELMVEAKE	0
2FQ3_5_ALL_hel	DAAALFRLHKFLTKW	0
1HBN_73_ALL_hel	DVEAVEIMQRIHVLRSQGGFN	0
1JT6_40_ALL_hel	LQNAIIEFYTEYY	0
1OU5_14_ALL_hel	LEEFDKVSKNVD	0
1T5J_6_ALL_hel	GLTSLMAIDKL	0
2ASR_5_ALL_hel	TQGMQNAMGERFAQYALSSEKLY	0
1FPO_6_ALL_hel	DTAFLMEQLELREELDEIEQAK	0
2F1K_17_ALL_hel	NQRALLKSLQDYRQHLDQLITLISN	0
2ESN_38_ALL_hel	DAHAWMIGQLKGL	0
1PX5_11_ALL_hel	PQYALELLTVYAWEQGS	0
2F2A_23_ALL_hel	SPKEAYAYLEKLRSIIQYTG	0
1L6N_11_ALL_hel	HQAAMQMLKETINEEAAEWDRLH	0
1KIY_4_ALL_hel	DPKRLQASLQTIVGMVVYSW	0
2PEI_2_ALL_hel	NPGQAIWLGEFSKRH	0
1PX5_9_ALL_hel	FTELQRDFLRN	0
1MIU_9_ALL_hel	NPERVLLQLKYRYDVEI	0
1W85_27_ALL_hel	TPYDAKGLLISAIRD	0
1UTG_3_ALL_hel	DTMKDAGMQMKKVLDS	0
3E5U_3_ALL_hel	EDMIFEIFKNYLTKVAYYARQVAEMN	0
1H97_7_ALL_hel	NDAEVKKIAAQYGKD	0
1RP4_18_ALL_hel	DEFTKQHIVGK	0
1IOM_4_ALL_hel	RRQELEEFSAALARR	0
1GHC_1_ALL_hel	SVTELITKAVSA	0
2D5J_3_ALL_hel	DEQYREGAVRTVASFRERLDR	0
1HC1_18_ALL_hel	PSFFRLHKYMDNIFKKHTD	0
2IB0_3_ALL_hel	VNFLVADALKQHRHRRDDVIVMLSAR	0
2OUX_15_ALL_hel	DQEDVAQTIRDYD	0
1N2A_11_ALL_hel	RPEVQDALSAE	0
2ELC_24_ALL_hel	NLSTLAALVAAAG	0
2FD5_4_ALL_hel	SKDALMLEAFEQLLGKRRELLGE	0
1N2A_5_ALL_hel	SISRYKTIEWLNYIATEL	0
1FFV_34_ALL_hel	NPMIIEGQIHGGLTEGYAVAMG	0
2A5Y_36_ALL_hel	QFSRQMLDRKLLLG	0
3MDD_6_ALL_hel	YQQQKKYLGRMTE	0
1WIZ_1_ALL_hel	DIYQQVRDELKRAS	0
2HSG_10_ALL_hel	KKVKGYKRALTE	0
1RQG_5_ALL_hel	LPIHYKLSQEFFLKAYEN	0
1MHQ_3_ALL_hel	PNGPTHAPWLLAHKIQ	0
1H32_10_ALL_hel	GPDMTAMVALIASV	0
1XNF_7_ALL_hel	NYAHLNRGIALYYG	0
1WWI_1_ALL_hel	KVAEFERLFRQAAG	0
1DPJ_11_ALL_hel	TDQQKVSEIFQSSKEKLQGDAKVVSDAFK	0
2DAH_2_ALL_hel	NREANLQALIATG	0
2FZT_1_ALL_hel	NIDEIERKIDEAIEKE	0
1HFE_21_ALL_hel	TRELAYMIKKA	0
1NXC_14_ALL_hel	DLEAKKMYFDAVQAIETHL	0
1E6Y_17_ALL_hel	AQTSRWAAMQIGMSFISAY	0
1QO8_30_ALL_hel	DQDKIQKAIAAG	0
1RKT_5_ALL_hel	SVWASISSYLDELTEGL	0
1Z9H_3_ALL_hel	DSSVIISALKTYLVSG	0
1TW3_15_ALL_hel	GGFAAAIARRA	0
3CR3_21_ALL_hel	SPEIASGLKKLIRE	0
1IQ0_7_ALL_hel	KYDHFAGRAYVRLHQD	0
1M8Z_11_ALL_hel	PSDQQNEMVRE	0
2DOA_5_ALL_hel	EGDQQLLKRVLVRKL	0
1RX0_15_ALL_hel	SNEVMRILISRSLLQE	0
1QPM_4_ALL_hel	PTKEREQVIAHLGL	0
2I10_6_ALL_hel	TAHEAVLDFLTGRVEVFT	0
2NP3_7_ALL_hel	DAMLRTSMVATQLVGLAMMRYV	0
1SH5_3_ALL_hel	GHNLISLLEVLSG	0
1Q3B_6_ALL_hel	TPEVVKERLLS	0
2CIB_3_ALL_hel	GSHANEFFFRA	0
1E6Y_50_ALL_hel	NLLYDIVKENG	0
1FCY_11_ALL_hel	EPEKVDKLQEPLLEALRLYARRRR	0
1KGS_5_ALL_hel	DLRELIARVRALIRRKS	0
1OJH_9_ALL_hel	SLEQQFSIRSFATQVQNM	0
1DGJ_25_ALL_hel	SLPEMFDKMRPYYEESKKRVKE	0
1ULV_6_ALL_hel	TGALRTQYDVSLMTVKS	0
1G7D_5_ALL_hel	KKEELQRSLNILTAF	0
2FM8_14_ALL_hel	DFPALIKQASLDALFK	0
1MIU_14_ALL_hel	REEEKEALRFAEAQ	0
1GNW_5_ALL_hel	SRAITQYIAHR	0
1SO2_38_ALL_hel	KHFDFLAEFNAKAND	0
2VAN_12_ALL_hel	SDIFNKNMRAHALEK	0
3CKC_1_ALL_hel	DQQGVFVKGYAM	0
1NVM_29_ALL_hel	AGNLDIMTSAALATAERMAQSMLN	0
2PGD_1_ALL_hel	VMGQNLILNMND	0
1WWX_2_ALL_hel	KSEALAKMWGQRK	0
1GPJ_5_ALL_hel	EQEILRQVKKAYDRAARLG	0
1O9I_8_ALL_hel	NLVADMRFNVVRESEARLQVSRLYS	0
1RE9_18_ALL_hel	SPEHRQELIER	0
1WIZ_3_ALL_hel	TQGLLSEILRK	0
2GAU_5_ALL_hel	VEAIEALLKGN	0
2OOE_10_ALL_hel	NIEQLWRDYNKYEEGIN	0
2AXD_6_ALL_hel	LRSWFRERLIAHRLASVNL	0
1TDH_6_ALL_hel	GNYLRAEILYRLK	0
1B8Z_2_ALL_hel	KKDVKLILDTILETITEALAK	0
1H54_51_ALL_hel	YEDKAVELYSRTAR	0
1UL1_15_ALL_hel	SEERIRSGVKRLSKSRQ	0
1VMG_3_ALL_hel	NLDSIQEELADVIAWTVSIANLEG	0
2ITB_4_ALL_hel	HLDLINMMSRLAREELVHHEQVLRLMKRR	0
2D2S_2_ALL_hel	RFESAVETLLDIESQLEDL	0
1KS8_16_ALL_hel	GTLRHAANAAFIMLEAAEL	0
1NIG_2_ALL_hel	KVRETREILDIIDTVYNS	0
1YNR_5_ALL_hel	TDAEAKQLAQWILS	0
1EO0_4_ALL_hel	EISKLVKKMISSWKDAIN	0
2D5B_12_ALL_hel	VFWPTMLKAAG	0
1Z0J_7_ALL_hel	NINELFIEISRRI	0
1JIG_4_ALL_hel	SAEEMVQTLVNDYSALIQELKEGMEVAGEA	0
1BVS_13_ALL_hel	DAENRDLFLALLSV	0
1QQE_7_ALL_hel	QFRRGANFKFELGEILEND	0
1OKT_6_ALL_hel	EDLPKWSGYFEKLLKKN	0
2BHN_12_ALL_hel	GEKRAEEIKKILMT	0
1LHT_5_ALL_hel	EEVKKHGTTVLTALGRILKQ	0
1U3D_4_ALL_hel	DSVASLLDVVKSTG	0
1L8Q_9_ALL_hel	DNKTRFKIIKEKLKEF	0
1HN0_27_ALL_hel	TPEKMGEMAQKFRE	0
1S5Q_4_ALL_hel	EQEVYAQVARL	0
1KR7_5_ALL_hel	DAAGLASRHKG	0
1CMZ_5_ALL_hel	HVVDEKARLIYED	0
1H3O_6_ALL_hel	LQAPLQRRILEIGKKH	0
1QSA_36_ALL_hel	MPGTATHTVKMFS	0
1NHZ_11_ALL_hel	EFPEMLAEIIT	0
1KXP_3_ALL_hel	NWDDMEKIWHHTFYN	0
1L5J_39_ALL_hel	TPEEYQTYVAQVDK	0
1T6J_6_ALL_hel	RLVVLEALTNFLNH	0
2Q0Z_1_ALL_hel	KVRGLIEIISN	0
1T77_3_ALL_hel	DPATVKKVVNFL	0
1H8B_5_ALL_hel	KKAEAVATVVAAVDQARVR	0
1I5N_2_ALL_hel	FYQTFFDEADELLADMEQHLLDL	0
2GDM_2_ALL_hel	NIPKHTHRFFILVLEI	0
1U2K_1_ALL_hel	TEQDIIDLKFAIAD	0
1D4D_12_ALL_hel	NSSDSIDWLTSM	0
2AWI_75_ALL_hel	KEDIHRSLVEELTKISAKEK	0
1KP8_149_ALL_hel	PSVVANTVKGG	0
1S0P_4_ALL_hel	IKPLNNFAAEVGKIRDS	0
1B0B_1_ALL_hel	AAQKDNVKSSWAKASA	0
1KRQ_5_ALL_hel	LQWYVSEQHEEEALFRGIVDKIKLIG	0
1VMA_3_ALL_hel	DDETREELEELLIQA	0
2GDM_8_ALL_hel	SEELNSAWTIAYDELAIVIKKEMDDA	0
1F5X_13_ALL_hel	VPMQRVLKYHLLLQELVK	0
1LI5_15_ALL_hel	NTPEAYSVLFDMAREVNRLKAED	0
1G2N_1_ALL_hel	SIERLLEMESL	0
1DOF_9_ALL_hel	PRESFAVLASALALMAAVFERLAVEIRELS	0
1JI5_1_ALL_hel	QVIEVLNKQVADWSVLFTKLHNFHWYV	0
1Q3Q_18_ALL_hel	GGKEALAIENFADAL	0
2OYO_7_ALL_hel	DPQKADAVAVN	0
1LJ9_1_ALL_hel	DILREIGMIARALDSISNIEF	0
1AA7_4_ALL_hel	PLTKGILGFVFTLT	0
1LNS_2_ALL_hel	DEKKILKDFLIQ	0
2OOE_4_ALL_hel	SGRFWKLYIEAEIKA	0
1LLP_3_ALL_hel	AEAHESIRLVFHDS	0
2QKL_3_ALL_hel	PNDMSRIFNIVKESL	0
2IU5_6_ALL_hel	GWQNELLLLLRYLDEN	0
Z10	AAKKWAKAKWAKAKKWAKAA	1
Z9	AAWKWAWAKKWAKAKKWAKAA	1
MAC1/2	AFGMALKLLKKVL	1
Magainin A	AIGKFLHSAKKFGKAFVGEIMNS	1
Demegen P-113	AKRHHGYKRKFH	1
Z44	ALSKALSKALSKALSKALSKALSK	1
DRS B4	ALWKDILKNVGKAAGKAVLNTVTDMVNQ	1
DRS B3	ALWKNMLKGIGKLAGQAALGAVKTLVGA	1
Z8	AWKKWAKAWKWAKAKWWAKAA	1
mt_T18S/L22 W/P27A	ESFSDWWKLLAE	1
mt_S20A/L22 W/P27A	ETFADWWKLLAE	1
mt_L22 W/P27A	ETFSDWWKLLAE	1
FLAK50 Z9	FAFAKIIAKIAKKII	1
FLAK50 Z7	FAFGKGIGKIGKKGL	1
FLAK50 Z2	FAFGKGIGKVGKKLL	1
FLAK50 Z3	FAKAIAKIAFGKGIGKVGKKLL	1
FLAK50B	FAKALAKLAKKLL	1
FLAK 17 C	FAKALKALLKALKAL	1
FLAK50 Q1	FAKFLAKFLKKAL	1
FLAK50 Z6	FAKGVGKVGKKAL	1
FLAK50 Z8	FAKIIAKIAKIAKKIL	1
FLAK50 Z10	FAKIIAKIAKKI	1
FLAK77	FAKKALKALKKL	1
D2A21	FAKKFAKKFKKFAKKFAKFAFAF	1
FLAK81	FAKKLAKALL	1
FLAK 72	FAKKLAKKAKLAKKL	1
FLAK 58	FAKKLAKKLAKAAL	1
FLAK 54	FAKKLAKKLAKAL	1
FLAK57	FAKKLAKKLAKLAL	1
FLAK 56	FAKKLAKKLAKLL	1
Shiva 10(1-18 AC)	FAKKLAKKLKKLAKKLAK	1
SHIVA DERIV P69 + KWKL	FAKKLAKKLKKLAKKLAKKWKL	1
Anubis-2	FAKKLAKKLKKLAKKLAKLAKKL	1
SHIVA 10 AC	FAKKLAKKLKKLAKKLAKLALAL	1
SHIVA 11[(1-16)ME(2-9]-COOH	FAKKLAKKLKKLAKKLIGAVLKV	1
FLAK 06R-AM	FAKKLAKKLKKLAKLALAK	1
FLAK06 R-AC	FAKKLAKKLKKLAKLALAL	1
FLAK82	FAKKLAKKLL	1
FLAK44 AM	FAKKLAKLAKKALAL	1
FLAG26-D1	FAKKLAKLAKKL	1
FLAK26-D2	FAKKLAKLAKKLAKAL	1
FLAK 26 AM	FAKKLAKLAKKLAKLAL	1
FLAK 25 AM	FAKKLAKLAKKLAKLALAL	1
FLAK43 AM	FAKKLAKLAKKLLAL	1
FLAK51	FAKKLAKLALKLAKL	1
FLAK 75	FAKKLKKLAKKL	1
FLAK71	FAKKLKKLAKLAKKL	1
FLAG26-D3	FAKKLLAKALKL	1
FLAK91B	FAKLAKKALAKLL	1
FLAK83M	FAKLAKKLL	1
FLAK50 Q5	FAKLFAKAFKKAL	1
FLAK50 Q9	FAKLFAKLAKKFAL	1
FLAK50 Q4	FAKLLAKAFKKAL	1
FLAK 50O	FAKLLAKALKKAL	1
FLAK50 Q7	FAKLLAKALKKFAL	1
FLAK50 Q6	FAKLLAKALKKFL	1
FLAK 50P	FAKLLAKALKKL	1
FLAK50D	FAKLLAKALKKLL	1
FLAK 50N	FAKLLAKALKLKL	1
FLAK50 Q3	FAKLLAKFLKKAL	1
FLAK80	FAKLLAKKLL	1
FLAK50 T1	FAKLLAKLAK	1
FLAK50K	FAKLLAKLAKAKA	1
FLAK50L	FAKLLAKLAKAKG	1
FLAK 50H	FAKLLAKLAKAKL	1
FLAK50T6	FAKLLAKLAKK	1
FLAK50J	FAKLLAKLAKKAA	1
FLAK50C	FAKLLAKLAKKAL	1
FLAK50 T4	FAKLLAKLAKKEL	1
FLAK50 Q8	FAKLLAKLAKKFAL	1
FLAK50T7	FAKLLAKLAKKGL	1
FLAK50 T3	FAKLLAKLAKKIL	1
FLAK50F	FAKLLAKLAKKL	1
FLAK50	FAKLLAKLAKKLL	1
FLAK50 T5	FAKLLAKLAKKSL	1
FLAK50 T2	FAKLLAKLAKKVL	1
FLAK 50G	FAKLLAKLAKLKL	1
FLAK50I	FAKLLALALKLKL	1
FLAK50 Q2	FAKLLFKALKKAL	1
FLAK 50E	FAKLLKLAAKKLL	1
FLAK50 Z4	FAKLWAKLAFGKGIGKVGKKLL	1
FLAK50 Z5	FAKLWAKLAKKL	1
FLAK01 AM	FALAAKALKKLAKKLKKLAKKAL	1
FLAK121	FALAKALKKAL	1
FLAK62 AM	FALAKKALKKAKKAL	1
FLAK05 AM	FALAKLAKKAKAKLKKALKAL	1
FLAK-120C	FALALKAKKL	1
FLAK96F	FALALKALKK	1
Flak 96H	FALALKALKKA	1
FLAK96	FALALKALKKAL	1
Hecate Ac	FALALKALKKALKKLKKALKKAL	1
FLAK120	FALALKALKKL	1
FLAK04 AM	FALALKALKKLAKKLKKLAKKAL	1
FLAK06 AM	FALALKALKKLKKALKKAL	1
FLAK03 AM	FALALKALKKLLKKLKKLAKKAL	1
FLAK 17 AM	FALALKKALKALKKAL	1
FLAK96B	FALALKLAKKAL	1
Flak 96J	FALALKLAKKL	1
FLAK-120D	FALALKLKKL	1
FLAK97	FALKALKK	1
FLAK96C	FALKALKKAL	1
FLAK95	FALKALKKLKKALKKAL	1
FLAK96D	FALLKALKKAL	1
Flak 96I	FALLKALLKKAL	1
FAGVL	FAVGLRAIKRALKKLRRGVRKVAKDL	1
FLAK50 Z1	FGKGIGKVGKKLL	1
Epinecidin-8	FIFHIIKGLFHAGKMI	1
FLAK50 Q10	FKLAFKLAKKAFL	1
N-2	FKLFKKIPKFLHLAKKF	1
FKRLA	FKRLAKIKVLRLAKIKR	1
KSL-7	FKVKFKVKVK	1
PTP-7a	FLGALFHALSKLL	1
PTP-7b	FLGALFKALSHLL	1
PTP7	FLGALFKALSKLL	1
TsAP-2	FLGMIPGLIGGLISAFK	1
TsAP-S2	FLGMIPKLIKKLIKAFK	1
Gaegurin peptides SEQID NO 1	FLGWLFKWAKK	1
Gaegurin peptides SEQID NO 3	FLGWLFKWAWK	1
PTP8	FLKLLAGLLKNFA	1
PTP5	FLKLLKKLAAKLF	1
Gaegurin peptides SEQID NO 2	FLKWLFKWAKK	1
Temporin A	FLPLIGRVLSGIL	1
TsAP-S1	FLSLIPKLVKKIIKAFK	1
TsAP-1	FLSLIPSLVGGSISAFK	1
Gaegurin peptides SEQID NO 4	FLWWLFKWAWK	1
Tempoprin-1CEa	FVDLKKIANIINSIF	1
Pardaxin-6	GFFALIPKIISSPLFKTLLSAVGSALS	1
MAC1	GFGMALKLLKKVL	1
MAC1/21	GFGMALRLLRRVL	1
Epinecidin-1	GFIFHIIKGLFHAGKMIHGLV	1
MAC1/9	GFKMALKLLKKVL	1
MELITTIIN	GIGAVLKVLTTGLPALISWIKRKRQQ	1
maximin3	GIGGKILSGLKTALKGAAKELASTYLH	1
Magainin B	GIGKFLHAAKKFAKAFVAEIMNS	1
Magainin G	GIGKFLHSAKKFAKAFVAEIMNS	1
Magainin 2	GIGKFLHSAKKFGKAFVGEIMNS	1
MSI-136	GIGKFLKKAKKFAKAFVKIINN	1
PexigaNAn MSI-78	GIGKFLKKAKKFGKAFVKILKK	1
maximin1	GIGTKILGGVKTALKGALKELASTYAN	1
maximin4	GIGVLLSAGKAALKGLAKVLAEKYAN	1
Short -helical peptides	GIIKKIIKKI	1
Short -helical peptides	GIIKKIIKKIIKKI	1
Short -helical peptides	GIIKKIIKKIIKKIIKKI	1
HAL-2/24	GKFMSLLKHILK	1
HAL-1/19	GKWKKILGHLIR	1
HAL-1/21	GKWKKILGKLIR	1
HAL-2/1	GKWKSLLKHILK	1
HAL-2/11	GKWLSLLKHILK	1
HAL-2/2	GKWMKLLKHILK	1
HAL-2/6	GKWMSFLKHILK	1
HAL-2	GKWMSLLKHILK	1
HAL-2/18	GKWMSLLKHIWK	1
HAL-2/19	GKWMSLLKHWLK	1
HAL-2/4	GKWMSLLKKILK	1
HAL-2/20	GKWMSLWKHILK	1
HAL-2/13	GKWMTLLKHILK	1
HAL-1/12	GKWSKILGHLIR	1
HAL-1/20	GKWSKILGKLIR	1
17	GLFAVIKKVAAVIKKL	1
18	GLFAVIKKVAAVIRRL	1
19	GLFAVIKKVAKVIKKL	1
3	GLFAVIKKVASVIGGL	1
15	GLFAVIKKVASVIKGL	1
16	GLFAVIKKVASVIKKL	1
Aurein2.6	GLFDIAKKVIGVIGSL	1
Aurein1.2	GLFDIIKKIAESF	1
Aurein 3.1	GLFDIVKKIAGHIAGSI	1
Aurein 3.2	GLFDIVKKIAGHIASSI	1
Aurein 3.3	GLFDIVKKIAGHIVSSI	1
Aurein2.5	GLFDIVKKVVGAFGSL	1
14	GLFDVIAKVASVIKKL	1
5	GLFDVIKAVASVIGGL	1
7	GLFDVIKKVAAVIGGL	1
Citropin1.1	GLFDVIKKVASVIGGL	1
11	GLFDVIKKVASVIKGL	1
13	GLFDVIKKVASVIKKL	1
ltc2aG11A	GLFGKLIKKFARKAISYAVKKARGKH	1
Latarcin 2a	GLFGKLIKKFGRKAISYAVKKARGKH	1
23	GLFKVIKKVAKVIKKL	1
22	GLFKVIKKVASVIGGL	1
HAL-1/5	GMWKKILGHLIR	1
HAL-1/10	GMWKKILGKLIR	1
HAL-1/6	GMWSKILGHLIK	1
HAL-1	GMWSKILGHLIR	1
HAL-1/4	GMWSKILGHLKR	1
HAL-1/9	GMWSKILGKLIR	1
HAL-1/18	GMWSKILKHLIR	1
HAL-1/15	GMWSKLLGHLLR	1
HIV-TAT48-57	GRKKRRQRRR	1
TAT-Ras-GAP317-326	GRKKRRQRRRGGWMWVTNLRTD	1
NRC-03	GRRKRKWLRRIGKGVKIIGGAALDHL	1
MAC2	GTGLPMSERRKIMLMMR	1
NRC-13	GWRTLLKKAEVKTVGKLALKHYL	1
Indolicidin	ILPWKWPWWPWRR	1
OmigaNAn MBI-226	ILRWPWWPWRRK	1
KW5	KAAKKAAKAAKKAAKAAKKAA	1
Z4	KAAKKAWKAAKKAAKWWKKAA	1
Z7	KAAKKAWKAAKKAWKAAKKAA	1
Z3	KAAKKAWKAWKKAAKAAWKKAA	1
Z5	KAAKKAWKWAKKAAKWAKKAA	1
Z1	KAAKKWAKAAKKAAKAWKKAA	1
Z1	KAAKKWAKAAKKWAKAWKKAA	1
Z2	KAAKKWAKAWKKAAKAWKKAA	1
FLAK92B	KAKLAKKALAKLL	1
Modelin-8D	KFKKLAKKF	1
Modelin-8E	KFKKLAKKW	1
PYL-ME	KIAKVALAKLGIGAVLKVLTTGL	1
C7A	KILRGVAKKILRTFLRRISKDILTGKK	1
C7A-	KILRGVAKKIMRTFLRRILTGKK	1
C7A	KILRGVAKKIMRTFLRRISKDILTGKK	1
C7A-D21K	KILRGVAKKIMRTFLRRISKKILTGKK	1
NK11	KISKRILTGKK	1
PST13-RK	KKKFPWWWPFKKK	1
di-PST13-RK-K	KKKFPWWWPFKKKKKKFPWWWPFKKKK	1
KSL-1	KKVVFKVKFK	1
Modelin-5	KLAKKLAKLAKLAKAL	1
DP1	KLAKLAKKLAKLAK	1
FLAK99	KLALKLALKALKAAKLA	1
FLAK100-CO2H	KLLKLLLKLYKKLLKLL	1
HAL-1/17	KMWSKILGHLIR	1
LL-III/10	KNWKKILGKIIKVVK	1
LL-III/18	KNWKKILKKIIKVVK	1
MAP-04-04	KRLRRVWRRWR	1
SHIVA 10 (1-16) Ac	KTKLFKKFAKKLAKKLKKLAKKL	1
SVS-2	KVKVKVKVPPTKVKVKVK	1
N-3	KWFKKIPKFLHLAKKF	1
N-3L	KWFKKIPKFLHLLKKF	1
P18	KWKFKKIPKFLHLAKKF	1
P8	KWKKFLKIGIGKFLHLAKKF	1
FLAK120	KWKKLAKKW	1
Synthetic peptide	KWKKLLKKPPPLLKKLLKKL	1
FLAK93B	KWKLAKKALALL	1
P7	KWKLFAKIGIGKFLHLAKKF	1
CA(1-&amp; HECATE(11/23)	KWKLFKKALKKLKKALKKAL	1
CAME-15	KWKLFKKIGAVLKVL	1
P5	KWKLFKKIGIGAFLHLAKKF	1
P3	KWKLFKKIGIGAFLHSAKKF	1
P1	KWKLFKKIGIGAVLKVLKKG	1
CA-ME	KWKLFKKIGIGAVLKVLTTG	1
P6	KWKLFKKIGIGKFKLAKKF	1
P4	KWKLFKKIGIGKFLHLAKKF	1
CA-MA	KWKLFKKIGIGKFLHSAKKF	1
P2	KWKLFKKIGIGKFLHSATTF	1
CA-MA3	KWKLFKKIGPGKFLHSAKKF	1
CA-MA1	KWKLFKKIKFLHSAKKF	1
[L9]-P18	KWKLFKKILKFLHLAKKF	1
C-1	KWKLFKKIPFLHLAKKF	1
C-5	KWKLFKKIPHLAKKF	1
C-10	KWKLFKKIPKFLH	1
C-8	KWKLFKKIPKFLHL	1
C-6	KWKLFKKIPKFLHLA	1
C-4	KWKLFKKIPKFLHLAK	1
C-2	KWKLFKKIPKFLHLAKK	1
P18	KWKLFKKIPKFLHLAKKF	1
CA-MA-P	KWKLFKKIPKFLHSAKKF	1
C-7	KWKLFKKIPLAKKF	1
C-3	KWKLFKKIPLHLAKKF	1
C-9	KWKLFKKIPLKKF	1
[S9]-P18	KWKLFKKISKFLHLAKKF	1
CA (1-7) Shiva10 (1-16)	KWKLFKKKTKLFKKFAKKLAKKL	1
L6A/L17A	KWKSFAKTFKSAKKTVAHTALKAISS	1
L6A	KWKSFAKTFKSAKKTVLHTALKAISS	1
L17A/L21A	KWKSFLKTFKSAKKTVAHTAAKAISS	1
L17A	KWKSFLKTFKSAKKTVAHTALKAISS	1
P	KWKSFLKTFKSAKKTVLHTALKAISS	1
A20L	KWKSFLKTFKSAKKTVLHTLLKAISS	1
A12L	KWKSFLKTFKSLKKTVLHTALKAISS	1
A12L/A20L	KWKSFLKTFKSLKKTVLHTLLKAISS	1
A12L/A20L/A23L	KWKSFLKTFKSLKKTVLHTLLKLISS	1
MAP-04-03	KWLRRVWRWWR	1
Z6	KWWKKAAKAAKKAAKAAKKWA	1
FLAK98	KYKKALKKLAKLL	1
MAC1/3	LFGMALKLLKKVL	1
retro	LGGIVSAVKKIVDFLG	1
Flak 96L	LKKLAKLALAF	1
Temporin-La	LLRHVVKILEKYL	1
Temporin-Las	LLRHVVKILSKYL	1
3A	LTAEHYAAQATS	1
DI	LTFEHYWAQLTS	1
mt_E17L/L22 W/P27A	LTFSDWWKLLAE	1
VISHNU3	MPKEKVFLKIEKMGRNIRN	1
Pep27	MRKEFHNVLSSGQLLADKRPARDYNRK	1
Pep27anal3	MRKWFHNVLSSGQLLADKWPAWDYNRK	1
Pep27anal4	MWKEFHNVLSSGQLLADKRWARWYNRW	1
Pep27anal5	MWKWFHNVLSSGQLLADKWWAWWYNWW	1
Pep27anal1	MWKWFHNVLSSWQLLADKRPARDYNRK	1
Pep27anal2	MWKWFHNVLSWWWLLADKRPARDYNRK	1
LL-III/34	NKWKKILGKIIKVVK	1
LL-III/2	NVWKKILGKIIKVVK	1
P7	PLLQATLGGGS	1
MIP(F3A)	PRAWEYWLRLME	1
MIP(Y6A)	PRFWEAWLRLME	1
MIP(W7A)	PRFWEYALRLME	1
MIP(R9A)	PRFWEYWLALME	1
MIP(L10A)	PRFWEYWLRAME	1
MIP(M11A)	PRFWEYWLRLAE	1
MIP	PRFWEYWLRLME	1
P5317-28	QETFSDLWKLLP	1
Buforin IIb	RAGLQFPVGRLLRRLLRRLLR	1
RGD-La	RGDLLRHVVKILEKYL	1
RGD-Las	RGDLLRHVVKILSKYL	1
Tat	RKKRRQRRR	1
NRC-07	RWGKWFKKATHVGKHVGKAALTAYL	1
maximin5	SIGAKILGGVKTFFKGALKELASTYLQ	1
TG23	TAGIKLTVPIEKFPVTTQTFWG	1
T Peptide	TKPRKTKPRKTKPRKTKPR	1
Buforin2	TRSSRAGLQFPVGRVHRLLRK	1
FLAK 17 CV	VAKALAKALLKALKAL	1
FLAK 17 CV	VAKALKALLKALKAL	1
FLAK50 Q1V	VAKFLAKFLKKAL	1
D2A21V	VAKKFAKKFKKFAKKFAKFAFAF	1
FLAK26V AM	VAKKLAKLAKKLAKLAL	1
FLAK 25 AM V	VAKKLAKLAKKLAKLALAL	1
FLAK43 AM V	VAKKLAKLAKKLLAL	1
FLAK50D V	VAKLLAKALKKLL	1
FLAK50V	VAKLLAKLAKKLL	1
FLAK50T8	VAKLLAKLAKKVL	1
KAL V	VALALKALKKALKKLKKALKKAL	1
FLAK-120G	VALALKALKKL	1
FLAK04 AM V	VALALKALKKLAKKLKKLAKKAL	1
LL-III/15	VNFKKLLGKLLKVVK	1
LL-III/11	VNWKKIILGKIIKVVK	1
LL-III/1	VNWKKILAKIIKVVK	1
LL-III	VNWKKILGKIIKVVK	1
LL-III/4	VNWKKILGKIKKVVK	1
LL-III/3	VNWKKILKKIIKVVK	1
LL-III/6	VNWKKILPKIIKVVK	1
LL-III/23	VNWKKLLGKLLKVVK	1
LL-III/27	VNWKKVLGKVVKVVK	1
LL-III/17	VNWRRILGRIIRVVR	1
Tritrpticin	VRRFPWWWPFLRR	1
LL-III/26	VYWKKILGKIIKVVK	1
N-4	WFKKIPKFLHLAKKF	1
N-3L	WFKKIPKFLHLLKKF	1
N-5	WKKIPKFLHLAKKF	1
N-4L	WKKIPKFLHLLKKF	1
N-1	WKLFKKIPKFLHLAKKF	1
FLAK50T9	YAKLLAKLAKKAL	1
Tat (47-57)	YGRKKRRQRRR	1
